# Supplementary material for: A Historical Analysis of Randomized Controlled Trials in the Management of Pain in Rotator Cuff Tears
Source: J Clin Med. 2021 Sep 9;10(18):4072. doi: 10.3390/jcm10184072 (PMC8470804; doi:10.3390/jcm10184072)
Supplement: Supplementary file 1 [file jcm-10-04072-s001.zip]

Archive with 1 entries (1 files):
- jcm-1328443-supplementary.pdf
